# Supplementary material for: The host tropism of current zoonotic H7N9 viruses depends mainly on an acid-labile hemagglutinin with a single amino acid mutation in the stalk region
Source: PLoS Pathog. 2024 Oct 22;20(10):e1012427. doi: 10.1371/journal.ppat.1012427 (PMC11495601; doi:10.1371/journal.ppat.1012427)
Supplement: S1 Data — (XLSX) [file ppat.1012427.s011.xlsx]

## Sheet: Fig 2C
	Average	SD
A/chicken/Italy/1279/1999 (H7N1)	5.525	0.0559017
A/duck/Hong Kong/293/1978 (H7N2)	5.6	0.0559017
A/turkey/Italy/214845/02 (H7N3)	5.40625	0.0625
A/mallard/Alberta 243/2006 (H7N3)	5.425	0.0684653
A/duck/Zhejiang/12/2011 (H7N3)	5.375	0
A/wigeon/Osaka/1/01 (H7N7)	5.525	0.0559017
A/Anhui/1/2013 (H7N9)	5.75	0
A/Shanghai/1/2013 (H7N9)	5.625	0

## Sheet: Fig 4A
	Average	SD
Mock	0.0245944	0.0130358
rDk/Zhe (H7N3)	30.2796	7.83701
Wg/Os (H7N7)	40.2336	14.8415
Anhui (H7N9)	58.5006	10.2517
Shanghai (H7N9)	53.0556	10.3617
rDk/Zhe-Tk/Ita/214845-HA	18.5778	2.4618
rDk/Zhe-Wg/Os-HA	41.2937	11.8932
rDk/ZJ-Anhui-HA	43.4453	8.40704
rDk/ZJ-Shanghai-HA	73.2414	8.69528

## Sheet: Fig 4B
	Average	SD
Mock	0.0152555	0.0305111
rDk/Zhe (H7N3)	31.7196	4.57144
Wg/Os (H7N7)	36.2504	12.9119
Anhui (H7N9)	55.8078	9.7629
Shanghai (H7N9)	51.6076	12.7969
rDk/Zhe (H7N3)(HA2-N116D)	70.5965	14.67
rDk/Zhe-Tk/Ita/214845-HA	18.6028	2.55091
rDk/Zhe-Tk/Ita/214845-HA (HA2-N116D)	60.7639	10.9699
rDk/Zhe-Wg/Os-HA	40.8639	8.9789
rDk/Zhe-Wg/Os-HA (HA2-N116D)	69.4758	14.9642
rDk/ZJ-Anhui-HA	38.9433	6.83478
rDk/ZJ-Anhui-HA (HA2-D116N)	16.0462	2.35276
rDk/ZJ-Anhui-HA (HA2-K58I)	13.3425	1.95861
rDk/ZJ-Shanghai-HA	74.2305	9.47697
rDk/ZJ-Shanghai-HA (HA2-D116N)	34.0045	8.89842

## Sheet: Fig 4C, Fig S4A
Average	12	24	48	72	96	120
rDk/Zhe (H7N3)	2.89011e+06	5.12377e+06	7.64407e+06	5.19831e+07	8.10913e+08	2.59511e+08
Wg/Os (H7N7)	8.53941e+06	2.44951e+08	1.2094e+09	2.13095e+09	7.0993e+09	2.47324e+09
Anhui (H7N9)	1.15628e+07	3.47478e+08	1.1363e+09	3.368e+09	1.55273e+10	5.9909e+09
Shanghai (H7N9)	3.31687e+07	2.1141e+08	4.01939e+08	2.03039e+09	5.96569e+09	7.3197e+09
rDk/Zhe (H7N3)(HA2-N116D)	1.84288e+07	1.43197e+08	5.03472e+08	3.10269e+09	1.48604e+10	4.00075e+09
rDk/Zhe-Tk/Ita/214845-HA	1.15946e+06	1.11203e+06	5.60127e+06	8.88674e+07	3.21754e+08	5.49361e+08
rDk/Zhe-Tk/Ita/214845-HA (HA2-N116D)	1.21708e+07	1.31111e+08	2.48644e+08	1.34414e+09	6.43343e+09	2.87366e+09
rDk/Zhe-Wg/Os-HA	3.85962e+06	1.00133e+07	1.02165e+08	2.30246e+09	3.26208e+09	3.07386e+09
rDk/Zhe-Wg/Os-HA (HA2-N116D)	1.03565e+07	1.28193e+08	1.65472e+08	2.3506e+09	5.49956e+09	3.00493e+09
rDk/ZJ-Anhui-HA	4.97028e+06	3.33654e+07	6.97392e+08	4.58048e+09	1.00841e+10	1.25697e+10
rDk/ZJ-Anhui-HA (HA2-D116N)	1.39128e+06	1.15212e+06	1.15818e+06	8.96347e+06	2.21285e+07	7.6552e+07
rDk/ZJ-Anhui-HA (HA2-K58I)	2.29915e+06	1.7394e+06	1.57549e+06	1.3116e+07	4.75392e+07	1.12115e+08
rDk/ZJ-Shanghai-HA	2.76522e+07	9.49349e+07	1.58715e+08	1.24043e+09	2.1764e+09	4.38787e+09
rDk/ZJ-Shanghai-HA (HA2-D116N)	6.30323e+06	5.32128e+06	4.39311e+06	4.05013e+07	1.58308e+08	1.41226e+08
SD	12	24	48	72	96	120
rDk/Zhe (H7N3)	1.94061e+06	4.02234e+06	2.32516e+06	5.1049e+07	6.68235e+08	9.44685e+07
Wg/Os (H7N7)	4.32594e+06	1.78426e+08	8.00557e+08	9.64581e+08	6.33675e+09	1.5711e+09
Anhui (H7N9)	3.60345e+06	1.56141e+08	6.6448e+08	7.29934e+08	1.65097e+10	4.00269e+09
Shanghai (H7N9)	1.77236e+07	1.05051e+08	1.34046e+08	7.44234e+08	5.41817e+09	5.67208e+09
rDk/Zhe (H7N3)(HA2-N116D)	8.92667e+06	7.03381e+07	2.89671e+08	1.4895e+09	1.97646e+10	1.25445e+09
rDk/Zhe-Tk/Ita/214845-HA	588400	468737	1.93612e+06	3.15992e+07	1.3633e+08	4.10692e+08
rDk/Zhe-Tk/Ita/214845-HA (HA2-N116D)	5.43773e+06	1.55295e+08	1.25116e+08	3.62759e+08	6.28828e+09	1.77128e+09
rDk/Zhe-Wg/Os-HA	2.31472e+06	7.01824e+06	4.24233e+07	1.67505e+09	3.00196e+09	3.04708e+09
rDk/Zhe-Wg/Os-HA (HA2-N116D)	6.17504e+06	1.57757e+08	2.12674e+07	1.81751e+09	2.16753e+09	2.93636e+09
rDk/ZJ-Anhui-HA	1.51364e+06	4.18235e+07	1.3932e+08	2.51257e+09	7.3481e+09	9.45916e+09
rDk/ZJ-Anhui-HA (HA2-D116N)	800354	941107	621103	7.21247e+06	1.60495e+07	9.01107e+07
rDk/ZJ-Anhui-HA (HA2-K58I)	1.59798e+06	1.35937e+06	750072	1.12783e+07	1.89221e+07	1.36438e+08
rDk/ZJ-Shanghai-HA	1.41543e+07	4.03299e+07	7.8266e+07	6.00193e+08	1.01283e+09	4.97176e+09
rDk/ZJ-Shanghai-HA (HA2-D116N)	4.74426e+06	3.37917e+06	2.03154e+06	2.21639e+07	2.096e+08	1.54795e+08

## Sheet: Fig 4D, Fig S4B
Average	12	24	48	72	96	120
rDk/Zhe (H7N3)	890	2435	2580	1630	2900	1185
Wg/Os (H7N7)	3295	11400	16400	93400	398550	278850
Anhui (H7N9)	161825	1515000	4360000	3255000	1100000	580500
Shanghai (H7N9)	45425	91750	158500	327500	359500	1490000
rDk/Zhe (H7N3)(HA2-N116D)	20320	61350	48975	43200	30050	9750
rDk/Zhe-Tk/Ita/214845-HA	540	1420	592.5	520	1070	1140
rDk/Zhe-Tk/Ita/214845-HA (HA2-N116D)	5225	35425	27450	37200	35300	10800
rDk/Zhe-Wg/Os-HA	2530	3245	1905	14270	124800	408165
rDk/Zhe-Wg/Os-HA (HA2-N116D)	3475	5560	7180	11595	9245	7425
rDk/ZJ-Anhui-HA	3050	4700	26500	160400	692000	1327000
rDk/ZJ-Anhui-HA (HA2-D116N)	277.5	240	210	100	680	305
rDk/ZJ-Anhui-HA (HA2-K58I)	710	1235	175	260	1730	310
rDk/ZJ-Shanghai-HA	5550	30750	30500	42750	22150	5095
rDk/ZJ-Shanghai-HA (HA2-D116N)	700	485	210	370	515	345
SD	12	24	48	72	96	120
rDk/Zhe (H7N3)	755.513	1231.52	1608.06	1485.62	3588.83	1111.92
Wg/Os (H7N7)	2467.41	3115.55	9290.86	122349	576315	182743
Anhui (H7N9)	151420	822415	905686	2.06264e+06	633509	125585
Shanghai (H7N9)	32218.3	25824.7	80305.7	194692	141057	1.0611e+06
rDk/Zhe (H7N3)(HA2-N116D)	17651.2	29930.3	15245.2	30063.5	42655.3	6613.87
rDk/Zhe-Tk/Ita/214845-HA	398.33	1294.5	536.742	558.57	703.799	859.457
rDk/Zhe-Tk/Ita/214845-HA (HA2-N116D)	2944.34	13411.5	14061.2	43593	57806.5	6590.9
rDk/Zhe-Wg/Os-HA	2044.99	2535.9	1002.58	22572	227478	807891
rDk/Zhe-Wg/Os-HA (HA2-N116D)	2874.5	2517.35	4091	8131.59	7434.81	5237.13
rDk/ZJ-Anhui-HA	2236.93	115.47	13604.4	94663.5	604717	934828
rDk/ZJ-Anhui-HA (HA2-D116N)	130.735	109.545	190.788	71.1805	542.341	85.44
rDk/ZJ-Anhui-HA (HA2-K58I)	351.947	879.147	106.301	269.815	2322.56	95.9166
rDk/ZJ-Shanghai-HA	4392.8	13588.6	16470.2	52994.9	19944.2	1315.69
rDk/ZJ-Shanghai-HA (HA2-D116N)	556.896	324.294	225.389	405.791	259.422	314.696

## Sheet: Fig 5B
	Average	SD
Mock	0.00328636	0.00406054
rDk/Zhe (H7N3)	30.6057	8.85735
rDk/ZJ-Ck/Wales-HA	64.2687	5.38466
rDk/ZJ-Ck/Wales-HA (HA2-D116N)	23.8612	1.22665
rDk/ZJ-Tk/Ita/3477-HA	82.2433	7.04193
rDk/ZJ-Tk/Ita/3477-HA (HA2-D116N)	38.2335	12.6354

## Sheet: Fig 6A, Fig S7
	SAEC-A		SAEC-B		SAEC-C
	Average	SD	Average	SD	Average	SD
Mock	0.257655	0.14607	0.344311	0.130406	0.139622	0.0992463
rDk/Zhe (H7N3)	49.827	8.07902	44.5632	13.5482	53.0753	11.5126
Wg/Os (H7N7)	65.1479	5.73134	59.7669	12.9774	63.1148	16.4043
Anhui (H7N9)	87.266	3.18121	92.297	2.9136	88.3389	3.93596
Shanghai (H7N9)	86.9089	1.40442	87.2494	3.97731	85.3942	4.92794
rDk/Zhe (H7N3)(HA2-N116D)	81.5009	3.18993	81.5307	2.06819	80.6176	7.05277
rDk/ZJ-Ck/Wales-HA	81.5828	8.36605	79.4292	5.62087	80.6636	10.0332
rDk/ZJ-Ck/Wales-HA (HA2-D116N)	67.8268	6.33824	67.1826	8.98166	71.9092	9.96349
rDk/Zhe-Tk/Ita/214845-HA	48.8758	11.0882	47.9812	4.92631	47.8096	15.7319
rDk/Zhe-Tk/Ita/214845-HA (HA2-N116D)	81.3665	3.87845	82.4269	3.4459	77.9716	7.25957
rDk/ZJ-Tk/Ita/3477-HA	90.4267	3.47268	91.3461	4.15003	85.724	6.19453
rDk/ZJ-Tk/Ita/3477-HA (HA2-D116N)	78.4394	10.343	86.2935	3.32179	82.0388	10.7122
rDk/Zhe-Wg/Os-HA	68.7443	5.9285	69.1769	3.91458	69.3533	6.42329
rDk/Zhe-Wg/Os-HA (HA2-N116D)	76.4237	5.59067	74.0586	1.21672	73.2071	8.60873
rDk/ZJ-Anhui-HA	81.8957	3.20514	77.2248	5.97585	77.8452	10.1354
rDk/ZJ-Anhui-HA (HA2-D116N)	42.3577	7.79876	47.0667	10.0122	48.7247	10.4772
rDk/ZJ-Anhui-HA (HA2-K58I)	52.0384	6.96827	51.3625	10.4747	61.8025	11.6875
rDk/ZJ-Shanghai-HA	75.7199	5.12998	78.6056	4.474	75.3473	6.09978
rDk/ZJ-Shanghai-HA (HA2-D116N)	49.0856	5.39215	45.5597	2.48838	48.6024	11.8556

## Sheet: Fig 6B, Fig S8A
Average	12	24	48	72	96	120
rDk/Zhe (H7N3)	7.84018e+06	3.87514e+07	2.59563e+08	2.83373e+08	3.4647e+08	3.56811e+08
Wg/Os (H7N7)	2.80158e+07	3.18655e+08	1.04311e+09	1.02429e+09	8.38325e+08	1.16211e+09
Anhui (H7N9)	6.00044e+07	3.84113e+08	2.58997e+09	1.44082e+09	9.72418e+08	1.04913e+09
Shanghai (H7N9)	1.41176e+07	1.44435e+08	1.40069e+09	1.68496e+09	8.23442e+08	7.76127e+08
rDk/Zhe (H7N3)(HA2-N116D)	6.6747e+07	8.45414e+08	2.84666e+09	1.97267e+09	1.77357e+09	1.78831e+09
rDk/ZJ-Ck/Wales-HA	1.03548e+07	7.90044e+07	9.4148e+08	7.74406e+08	1.31214e+09	9.44152e+08
rDk/ZJ-Ck/Wales-HA (HA2-D116N)	2.95122e+06	2.10033e+07	3.43142e+08	5.69838e+08	4.05863e+08	6.28651e+08
rDk/Zhe-Tk/Ita/214845-HA	5.44153e+06	3.20564e+07	3.62016e+08	7.86868e+08	7.58169e+08	7.39094e+08
rDk/Zhe-Tk/Ita/214845-HA (HA2-N116D)	3.91226e+07	3.27902e+08	1.18587e+09	1.32307e+09	9.94591e+08	9.68217e+08
rDk/ZJ-Tk/Ita/3477-HA	1.56812e+08	1.34056e+09	3.24446e+09	3.2516e+09	1.64591e+09	1.39202e+09
rDk/ZJ-Tk/Ita/3477-HA (HA2-D116N)	3.48495e+07	5.31201e+08	1.63908e+09	1.19721e+09	1.2168e+09	1.24499e+09
rDk/Zhe-Wg/Os-HA	1.0705e+07	4.29968e+07	4.99104e+08	6.5956e+08	6.54551e+08	6.50763e+08
rDk/Zhe-Wg/Os-HA (HA2-N116D)	2.73459e+07	1.8496e+08	1.03246e+09	8.25655e+08	9.92823e+08	1.04443e+09
rDk/ZJ-Anhui-HA	2.28686e+07	7.08047e+08	1.77393e+09	2.7645e+09	1.66712e+09	1.77781e+09
rDk/ZJ-Anhui-HA (HA2-D116N)	2.53787e+06	2.85473e+07	9.57378e+08	1.65004e+09	1.3777e+09	1.5021e+09
rDk/ZJ-Anhui-HA (HA2-K58I)	8.76779e+06	8.31159e+07	7.87507e+08	1.3523e+09	8.1855e+08	1.27391e+09
rDk/ZJ-Shanghai-HA	8.69898e+07	4.93374e+08	1.71525e+09	1.16211e+09	9.28042e+08	1.45279e+09
rDk/ZJ-Shanghai-HA (HA2-D116N)	1.00773e+07	2.82727e+07	2.46824e+08	2.6887e+08	2.50233e+08	3.63933e+08
SD	12	24	48	72	96	120
rDk/Zhe (H7N3)	2.61011e+06	1.50893e+07	1.15586e+08	1.08819e+08	1.49403e+08	1.11097e+08
Wg/Os (H7N7)	1.67553e+07	2.44258e+08	8.54619e+08	4.44587e+08	3.14511e+08	5.38181e+08
Anhui (H7N9)	4.19066e+07	1.52456e+08	2.36279e+09	3.19751e+08	2.01641e+08	3.10348e+08
Shanghai (H7N9)	7.16554e+06	6.16326e+07	1.10775e+09	1.17386e+09	2.04108e+08	4.2627e+08
rDk/Zhe (H7N3)(HA2-N116D)	1.24064e+07	3.65764e+08	1.55287e+09	7.28242e+08	2.32011e+08	3.62714e+08
rDk/ZJ-Ck/Wales-HA	5.55635e+06	3.65113e+07	6.80095e+08	1.95436e+08	4.74615e+08	2.14196e+08
rDk/ZJ-Ck/Wales-HA (HA2-D116N)	795573	1.31757e+07	5.92802e+07	3.69034e+08	1.075e+08	2.5139e+08
rDk/Zhe-Tk/Ita/214845-HA	2.2295e+06	1.92907e+07	1.22152e+08	1.57289e+08	2.97319e+08	9.7196e+07
rDk/Zhe-Tk/Ita/214845-HA (HA2-N116D)	1.64659e+07	9.39378e+07	3.92331e+08	5.13168e+08	6.5059e+07	4.10672e+08
rDk/ZJ-Tk/Ita/3477-HA	2.02775e+07	3.74703e+08	5.32733e+08	1.07668e+09	3.89235e+08	1.01438e+09
rDk/ZJ-Tk/Ita/3477-HA (HA2-D116N)	9.52732e+06	1.79265e+08	4.00079e+08	2.79822e+08	1.23599e+08	3.46573e+08
rDk/Zhe-Wg/Os-HA	5.88268e+06	2.00144e+07	1.57771e+08	6.37426e+07	1.52763e+08	2.00767e+08
rDk/Zhe-Wg/Os-HA (HA2-N116D)	7.12807e+06	1.0026e+08	4.27189e+08	1.31374e+08	4.85094e+08	2.1646e+08
rDk/ZJ-Anhui-HA	1.21636e+07	4.39714e+08	6.75125e+08	1.21613e+09	7.26133e+08	6.62358e+08
rDk/ZJ-Anhui-HA (HA2-D116N)	1.2381e+06	1.32982e+07	5.01713e+08	4.16926e+08	4.21573e+08	7.48608e+08
rDk/ZJ-Anhui-HA (HA2-K58I)	6.67273e+06	4.47425e+07	1.2371e+08	4.88666e+08	2.71801e+08	3.81627e+08
rDk/ZJ-Shanghai-HA	3.85886e+07	2.34915e+08	7.35211e+08	1.97863e+08	1.34758e+08	7.83408e+08
rDk/ZJ-Shanghai-HA (HA2-D116N)	4.57856e+06	1.86408e+07	1.8205e+08	5.85344e+07	1.11085e+08	2.81633e+08

## Sheet: Fig 6C, Fig S8B
Average	12	24	48	72	96	120
rDk/Zhe (H7N3)	2620	4600	7333.33	5106.67	7640	4086.67
Wg/Os (H7N7)	8153.33	21733.3	96000	115333	95333.3	71733.3
Anhui (H7N9)	488667	1.72667e+06	2.18267e+06	3.16667e+06	1.73333e+06	1030000
Shanghai (H7N9)	126000	580000	926667	700000	588667	583333
rDk/Zhe (H7N3)(HA2-N116D)	158667	640667	805333	604667	466667	272000
rDk/ZJ-Ck/Wales-HA	2986.67	5673.33	17133.3	12733.3	17133.3	15133.3
rDk/ZJ-Ck/Wales-HA (HA2-D116N)	633.333	1366.67	2440	4486.67	6073.33	6320
rDk/Zhe-Tk/Ita/214845-HA	1700	2953.33	5826.67	7260	4120	4506.67
rDk/Zhe-Tk/Ita/214845-HA (HA2-N116D)	32733.3	72333.3	110667	82266.7	71133.3	59066.7
rDk/ZJ-Tk/Ita/3477-HA	596000	1.16667e+06	1.64667e+06	970000	800000	504667
rDk/ZJ-Tk/Ita/3477-HA (HA2-D116N)	50333.3	265333	464667	342667	226667	176667
rDk/Zhe-Wg/Os-HA	3660	7226.67	12733.3	14466.7	10406.7	12466.7
rDk/Zhe-Wg/Os-HA (HA2-N116D)	9133.33	29000	60866.7	42133.3	48933.3	39933.3
rDk/ZJ-Anhui-HA	14200	98466.7	972000	1.19333e+06	773333	668000
rDk/ZJ-Anhui-HA (HA2-D116N)	1193.33	1833.33	4193.33	3493.33	4026.67	5566.67
rDk/ZJ-Anhui-HA (HA2-K58I)	1913.33	4300	10133.3	12266.7	8600	7480
rDk/ZJ-Shanghai-HA	11533.3	46933.3	49133.3	32533.3	24600	18800
rDk/ZJ-Shanghai-HA (HA2-D116N)	1820	1826.67	1040	840	1866.67	1433.33
SD	12	24	48	72	96	120
rDk/Zhe (H7N3)	452.106	1436.8	4046.4	1500.04	6210.06	1481.13
Wg/Os (H7N7)	2901.47	7579.8	33045.4	17009.8	27736.9	11216.7
Anhui (H7N9)	91089.7	684203	1.73282e+06	752684	349476	330000
Shanghai (H7N9)	19078.8	112641	323316	264575	116453	118361
rDk/Zhe (H7N3)(HA2-N116D)	20816.7	45003.7	241407	46704.7	184177	24248.7
rDk/ZJ-Ck/Wales-HA	566.157	1500.71	9375.14	5783.89	15028.4	12560.8
rDk/ZJ-Ck/Wales-HA (HA2-D116N)	70.2377	920.072	910.165	2703.06	3987.6	3024.96
rDk/Zhe-Tk/Ita/214845-HA	956.452	1536.53	2402.11	5333.18	2246.86	4611.35
rDk/Zhe-Tk/Ita/214845-HA (HA2-N116D)	10346.7	26159.8	22301	35690.5	27931.6	19961.3
rDk/ZJ-Tk/Ita/3477-HA	102059	333067	416813	186815	176136	128784
rDk/ZJ-Tk/Ita/3477-HA (HA2-D116N)	16142.3	33605.6	131245	19008.8	47384.9	53266.6
rDk/Zhe-Wg/Os-HA	497.594	3460.94	6073.99	8778	9055.17	11377.8
rDk/Zhe-Wg/Os-HA (HA2-N116D)	2914.33	8313.84	11161.2	5330.42	21667.8	19123.1
rDk/ZJ-Anhui-HA	4677.61	45100	533846	722865	185831	235771
rDk/ZJ-Anhui-HA (HA2-D116N)	172.434	506.491	1425.81	302.875	2330.01	2996.29
rDk/ZJ-Anhui-HA (HA2-K58I)	335.46	2051.83	832.666	5934.08	3218.7	4698.43
rDk/ZJ-Shanghai-HA	2386.07	4936.94	16700.1	14455.9	5106.86	15243.4
rDk/ZJ-Shanghai-HA (HA2-D116N)	470.319	1228.71	485.386	567.098	1423	1260.21

## Sheet: Fig 7A, Fig 7B
Weight loss (104 FFU/mouse)	Time (days)	0	1	2	3	4	5	6	7	8	9	10	11	12	13	14
rDk/Zhe (H7N3)	Average	100	99.9871	101.833	101.016	97.0991	99.0013	96.556	101.76	104.856	100.97	101.636	103.163	104.46	104.124	103.226
rDk/Zhe (H7N3)(HA2-N116D)		100	100.315	100.015	100.221	97.5679	100.259	99.7084	104.681	109.158	103.556	106.06	106.413	108.682	112.563	106.785
rDk/ZJ-Tk/Ita/3477-HA		100	103.009	100.426	101.144	99.3665	99.3905	91.0767	88.1057	99.5325	98.2555	103.593	102.382	106.57	105.132	105.11
rDk/ZJ-Ck/Wales-HA		100	101.362	102.61	105.686	105.448	103.894	105.204	104.41	108.551	103.82	107.28	106.992	107.353	108.088	111.07
A/Shanghai/1/2013 (H7N9)		100	98.1547	98.1351	82.8087	*
rDk/Zhe (H7N3)	SD	0	1.44865	0.385043	1.04193	1.1272	1.12189	1.61355	1.30098	1.43403	0.211233	1.14767	1.43673	1.27192	0.950443	0.753868
rDk/Zhe (H7N3)(HA2-N116D)		0	3.29112	4.60528	4.42015	3.66316	4.21622	4.27884	4.71905	4.95585	5.01303	5.53857	4.55199	6.43018	6.85928	5.40838
rDk/ZJ-Tk/Ita/3477-HA		0	1.71798	1.82449	2.1162	3.39073	4.05204	0.78399	3.46376	2.42096	2.6777	3.61235	3.36149	3.46921	2.61707	3.07808
rDk/ZJ-Ck/Wales-HA		0	1.68832	1.29835	1.46872	2.73145	0.43401	3.97292	4.25665	4.00539	6.49326	6.83385	5.73739	5.42322	6.98404	7.30162
A/Shanghai/1/2013 (H7N9)		0	0.568123	0.924267	0.457131	*
Weight loss (105 FFU/mouse)	Time (days)	0	1	2	3	4	5	6	7	8	9	10	11	12	13	14
rDk/Zhe (H7N3)	Average	100	99.4564	97.3231	96.2771	96.8028	100.616	99.7188	103.624	110.25	105.795	103.93	107.131	109.1	109.197	107.385
rDk/Zhe (H7N3)(HA2-N116D)		100	94.6804	84.396	*
rDk/ZJ-Tk/Ita/3477-HA		100	92.3214	87.7605	*	*
rDk/ZJ-Ck/Wales-HA		100	92.5578	88.9378	80.8327	*
A/Shanghai/1/2013 (H7N9)		100	102.539	93.4339	80.0302	*
rDk/Zhe (H7N3)	SD	0	1.28181	0.919841	1.74728	2.09339	2.35068	2.26721	4.62047	6.50688	5.52825	4.25538	4.16809	4.64149	3.68489	4.00066
rDk/Zhe (H7N3)(HA2-N116D)		0	1.03043	2.18563	*
rDk/ZJ-Tk/Ita/3477-HA		0	1.20992	1.29171	*	*
rDk/ZJ-Ck/Wales-HA		0	1.75072	0.620627	0.187575	*
A/Shanghai/1/2013 (H7N9)		0	1.78394	0.87793	1.14829	*
Values shown are the percentage weight loss from starting weight.
*Mice died or were euthanized after they had lost more than 20% of their body weight.
Survival Rate (104 FFU/mouse)	Time (days)	0	1	2	3	4	5	6	7	8	9	10	11	12	13	14
rDk/Zhe (H7N3)	Average	100	100	100	100	100	100	100	100	100	100	100	100	100	100	100
rDk/Zhe (H7N3)(HA2-N116D)		100	100	100	100	100	100	100	100	100	100	100	100	100	100	100
rDk/ZJ-Tk/Ita/3477-HA		100	100	100	100	100	100	100	100	100	100	100	100	100	100	100
rDk/ZJ-Ck/Wales-HA		100	100	100	100	100	100	100	100	100	100	100	100	100	100	100
A/Shanghai/1/2013 (H7N9)		100	100	100	100	100	0
Survival Rate (105 FFU/mouse)	Time (days)	0	1	2	3	4	5	6	7	8	9	10	11	12	13	14
rDk/Zhe (H7N3)	Average	100	100	100	100	100	100	100	100	100	100	100	100	100	100	100
rDk/Zhe (H7N3)(HA2-N116D)		100	100	100	100	0
rDk/ZJ-Tk/Ita/3477-HA		100	100	100	100	25	0
rDk/ZJ-Ck/Wales-HA		100	100	100	100	100	0
A/Shanghai/1/2013 (H7N9)		100	100	100	100	50	0

[truncated: 3 more sheets: Fig 7C, Fig S3, Fig S6A]
